# Supplementary material for: Calcitriol Protects against Acetaminophen-Induced Hepatotoxicity in Mice
Source: Biomedicines. 2023 May 25;11(6):1534. doi: 10.3390/biomedicines11061534 (PMC10295301; doi:10.3390/biomedicines11061534)
Supplement: Supplementary file 1 [file biomedicines-11-01534-s001.zip]

Archive with 1 entries (1 files):
- biomedicines-2385628-supplementary.pdf
